# Supplementary material for: Osteosarcoma-enriched transcripts paradoxically generate osteosarcoma-suppressing extracellular proteins
Source: eLife. 2023 Mar 21;12:e83768. doi: 10.7554/eLife.83768 (PMC10030111; doi:10.7554/eLife.83768)
Supplement: Figure 2—source data 1. [file elife-83768-fig2-data1.zip]

Archive with 8 entries (7 files):
- Figure 2-source data/Figure 2C-source data 1/
- Figure 2-source data/Figure 2C-source data 1/Figure 2C-source data 1-p-Src.tif
- Figure 2-source data/Figure 2C-source data 1/Figure 2C-source data 2-Src.TIF
- Figure 2-source data/Figure 2C-source data 1/Figure 2C-source data 3-Snail.tif
- Figure 2-source data/Figure 2C-source data 1/Figure 2C-source data 4-c-Cas.tif
- Figure 2-source data/Figure 2C-source data 1/Figure 2C-source data 5-Cas.tif
- Figure 2-source data/Figure 2C-source data 1/Figure 2C-source data 6-actin.tif
- Figure 2-source data/Figure 2C-source data 1/Figure 2C-source data 7.pptx
