# Supplementary material for: Osteosarcoma-enriched transcripts paradoxically generate osteosarcoma-suppressing extracellular proteins
Source: eLife. 2023 Mar 21;12:e83768. doi: 10.7554/eLife.83768 (PMC10030111; doi:10.7554/eLife.83768)
Supplement: Figure 4—source data 1. [file elife-83768-fig4-data1.zip]

Archive with 10 entries (9 files):
- Figure 4-source data/Figure 4A-source data 1/
- Figure 4-source data/Figure 4A-source data 1/Figure 4A-source data 1-CALR.tif
- Figure 4-source data/Figure 4A-source data 1/Figure 4A-source data 2-ENO1.TIF
- Figure 4-source data/Figure 4A-source data 1/Figure 4A-source data 3-HSP.tif
- Figure 4-source data/Figure 4A-source data 1/Figure 4A-source data 4-MSN.TIF
- Figure 4-source data/Figure 4A-source data 1/Figure 4A-source data 5-UBC.tif
- Figure 4-source data/Figure 4A-source data 1/Figure 4A-source data 6-MMP2.tif
- Figure 4-source data/Figure 4A-source data 1/Figure 4A-source data 7-MMP9.tif
- Figure 4-source data/Figure 4A-source data 1/Figure 4A-source data 8-Col I.tif
- Figure 4-source data/Figure 4A-source data 1/Figure 4A-source data 9.pptx
