# Supplementary material for: Osteosarcoma-enriched transcripts paradoxically generate osteosarcoma-suppressing extracellular proteins
Source: eLife. 2023 Mar 21;12:e83768. doi: 10.7554/eLife.83768 (PMC10030111; doi:10.7554/eLife.83768)
Supplement: Figure 5—source data 1. [file elife-83768-fig5-data1.zip]

Archive with 18 entries (15 files):
- Figure 5-source data/Figure 5D-source data 1/
- Figure 5-source data/Figure 5D-source data 1/Figure 5D-source data 1-IP CALR-CALR.tif
- Figure 5-source data/Figure 5D-source data 1/Figure 5D-source data 2-IP CALR-CD47.tif
- Figure 5-source data/Figure 5D-source data 1/Figure 5D-source data 3-IP CD47-CD47.tif
- Figure 5-source data/Figure 5D-source data 1/Figure 5D-source data 4-IP CD47-CALR.tif
- Figure 5-source data/Figure 5D-source data 1/Figure 5D-source data 5.pptx
- Figure 5-source data/Figure 5E-source data 1/
- Figure 5-source data/Figure 5E-source data 1/Figure 5E-source data 1-p-Src.tif
- Figure 5-source data/Figure 5E-source data 1/Figure 5E-source data 2-Src.tif
- Figure 5-source data/Figure 5E-source data 1/Figure 5E-source data 3-Snail.tif
- Figure 5-source data/Figure 5E-source data 1/Figure 5E-source data 4-c-Cas.tif
- Figure 5-source data/Figure 5E-source data 1/Figure 5E-source data 5-Cas.tif
- Figure 5-source data/Figure 5E-source data 1/Figure 5E-source data 6-Actin.tif
- Figure 5-source data/Figure 5E-source data 1/Figure 5E-source data 7.pptx
- Figure 5-source data/Figure 5G-source data 1/
- Figure 5-source data/Figure 5G-source data 1/Figure 5G-source data 1-CD47.tif
- Figure 5-source data/Figure 5G-source data 1/Figure 5G-source data 2-Actin.tif
- Figure 5-source data/Figure 5G-source data 1/Figure 5G-source data 3.pptx
