# Supplementary material for: Osteosarcoma-enriched transcripts paradoxically generate osteosarcoma-suppressing extracellular proteins
Source: eLife. 2023 Mar 21;12:e83768. doi: 10.7554/eLife.83768 (PMC10030111; doi:10.7554/eLife.83768)
Supplement: Figure 5—figure supplement 2—source data 1. [file elife-83768-fig5-figsupp2-data1.zip]

Archive with 7 entries (5 files):
- Figure 5-figure supplement 2-source data/
- Figure 5-figure supplement 2-source data/Figure 5-figure supplement 2-source data 1/
- Figure 5-figure supplement 2-source data/Figure 5-figure supplement 2-source data 1/Figure 5-figure supplement 2-source data 1-COL I.tif
- Figure 5-figure supplement 2-source data/Figure 5-figure supplement 2-source data 1/Figure 5-figure supplement 2-source data 2-ALP.tif
- Figure 5-figure supplement 2-source data/Figure 5-figure supplement 2-source data 1/Figure 5-figure supplement 2-source data 3-Osteocalcin.tif
- Figure 5-figure supplement 2-source data/Figure 5-figure supplement 2-source data 1/Figure 5-figure supplement 2-source data 4-Actin.tif
- Figure 5-figure supplement 2-source data/Figure 5-figure supplement 2-source data 1/Figure 5-figure supplement 2-source data.pptx
