# Supplementary material for: Osteosarcoma-enriched transcripts paradoxically generate osteosarcoma-suppressing extracellular proteins
Source: eLife. 2023 Mar 21;12:e83768. doi: 10.7554/eLife.83768 (PMC10030111; doi:10.7554/eLife.83768)
Supplement: Figure 5—figure supplement 3—source data 1. [file elife-83768-fig5-figsupp3-data1.zip]

Archive with 4 entries (3 files):
- Figure 5-figure supplement 3-source data/Figure 5-figure supplement 3-source data 1/
- Figure 5-figure supplement 3-source data/Figure 5-figure supplement 3-source data 1/Figure 5-figure supplement 3-source data 1-ACTIN.tif
- Figure 5-figure supplement 3-source data/Figure 5-figure supplement 3-source data 1/Figure 5-figure supplement 3-source data 2-CD47.tif
- Figure 5-figure supplement 3-source data/Figure 5-figure supplement 3-source data 1/Figure 5-figure supplement 3-source data.pptx
