# Supplementary material for: Osteosarcoma-enriched transcripts paradoxically generate osteosarcoma-suppressing extracellular proteins
Source: eLife. 2023 Mar 21;12:e83768. doi: 10.7554/eLife.83768 (PMC10030111; doi:10.7554/eLife.83768)
Supplement: Figure 5—figure supplement 5—source data 1. [file elife-83768-fig5-figsupp5-data1.zip]

Archive with 5 entries (4 files):
- Figure 5-figure supplement 5-source data/Figure 5-figure supplement 5-source data 1/
- Figure 5-figure supplement 5-source data/Figure 5-figure supplement 5-source data 1/Figure 5-figure supplement 5-source data 1-p-EIF2A.tif
- Figure 5-figure supplement 5-source data/Figure 5-figure supplement 5-source data 1/Figure 5-figure supplement 5-source data 2-EIF2a.tif
- Figure 5-figure supplement 5-source data/Figure 5-figure supplement 5-source data 1/Figure 5-figure supplement 5-source data 3-ACTIN.tif
- Figure 5-figure supplement 5-source data/Figure 5-figure supplement 5-source data 1/Figure 5-figure supplement 5-source data.pptx
