# Supplementary material for: Osteosarcoma-enriched transcripts paradoxically generate osteosarcoma-suppressing extracellular proteins
Source: eLife. 2023 Mar 21;12:e83768. doi: 10.7554/eLife.83768 (PMC10030111; doi:10.7554/eLife.83768)
Supplement: Figure 6—source data 1. [file elife-83768-fig6-data1.zip]

Archive with 5 entries (4 files):
- Figure 6 source data/Figure 6 source data1/
- Figure 6 source data/Figure 6 source data1/Figure 6C-source data 1-H4.tif
- Figure 6 source data/Figure 6 source data1/Figure 6C-source data 2-PPIB.tif
- Figure 6 source data/Figure 6 source data1/Figure 6C-source data 3-PCOLCE.tif
- Figure 6 source data/Figure 6 source data1/Figure 6C-source data 4.pptx
