# Supplementary material for: Osteosarcoma-enriched transcripts paradoxically generate osteosarcoma-suppressing extracellular proteins
Source: eLife. 2023 Mar 21;12:e83768. doi: 10.7554/eLife.83768 (PMC10030111; doi:10.7554/eLife.83768)
Supplement: Figure 7—source data 1. [file elife-83768-fig7-data1.zip]

Archive with 18 entries (15 files):
- Figure 7 source data/Figure 7A source data 1/
- Figure 7 source data/Figure 7A source data 1/Figure 7A-source data 1-IP PCOLCE-PCOLCE.tif
- Figure 7 source data/Figure 7A source data 1/Figure 7A-source data 2-IP PCOLCE-APP.tif
- Figure 7 source data/Figure 7A source data 1/Figure 7A-source data 3-IP-CALR-CALR.tif
- Figure 7 source data/Figure 7A source data 1/Figure 7A-source data 4-IP-CALR-APP.tif
- Figure 7 source data/Figure 7A source data 1/Figure 7A-source data 5.pptx
- Figure 7 source data/Figure 7B source data 1/
- Figure 7 source data/Figure 7B source data 1/Figure 7B-source data 1-APP.tif
- Figure 7 source data/Figure 7B source data 1/Figure 7B-source data 2-Actin.tif
- Figure 7 source data/Figure 7B source data 1/Figure 7B-source data 3.pptx
- Figure 7 source data/Figure 7F souece data 1/
- Figure 7 source data/Figure 7F souece data 1/Figure 7F-source data 1-p-SRC.tif
- Figure 7 source data/Figure 7F souece data 1/Figure 7F-source data 2-SRC.tif
- Figure 7 source data/Figure 7F souece data 1/Figure 7F-source data 3-Snail.tif
- Figure 7 source data/Figure 7F souece data 1/Figure 7F-source data 4-c-cas.tif
- Figure 7 source data/Figure 7F souece data 1/Figure 7F-source data 5-CAS.tif
- Figure 7 source data/Figure 7F souece data 1/Figure 7F-source data 6-Actin.tif
- Figure 7 source data/Figure 7F souece data 1/Figure 7F-source data 7.pptx
